# Supplementary material for: Energy–speed relationship of quantum particles challenges Bohmian mechanics
Source: Nature. 2025 Jul 2;643(8070):67–72. doi: 10.1038/s41586-025-09099-4 (PMC12221975; doi:10.1038/s41586-025-09099-4)
Supplement: Supplementary file 2 — Source Data Fig. 1 [file 41586_2025_9099_MOESM2_ESM.csv]

#Fig. 1b: position x (μm)	height main waveguide (nm)	height auxiliary waveguide (nm)
-951.179	-0.064	nan
-950.943	-0.064	nan
-950.707	0.708	nan
-950.472	0.545	nan
-950.236	0.452	nan
-950.000	0.408	nan
-949.764	0.304	nan
-949.528	0.179	nan
-949.292	0.095	nan
-949.056	0.020	nan
-948.820	-0.015	nan
-948.585	-0.064	nan
-948.349	-0.051	nan
-948.113	-0.152	nan
-947.877	-0.130	nan
-947.641	-0.118	nan
-947.405	-0.184	nan
-947.169	-0.228	nan
-946.933	-0.213	nan
-946.697	-0.257	nan
-946.462	-0.222	nan
-946.226	-0.161	nan
-945.990	-0.178	nan
-945.754	-0.110	nan
-945.518	-0.144	nan
-945.282	-0.162	nan
-945.046	-0.148	nan
-944.810	-0.208	nan
-944.575	-0.153	nan
-944.339	-0.128	nan
-944.103	-0.137	nan
-943.867	-0.197	nan
-943.631	-0.165	nan
-943.395	-0.156	nan
-943.159	-0.171	nan
-942.923	-0.142	nan
-942.687	-0.174	nan
-942.452	-0.133	nan
-942.216	-0.136	nan
-941.980	-0.115	nan
-941.744	-0.091	nan
-941.508	-0.082	nan
-941.272	-0.071	nan
-941.036	-0.036	nan
-940.800	-0.064	nan
-940.565	-0.099	nan
-940.329	-0.071	nan
-940.093	-0.132	nan
-939.857	-0.128	nan
-939.621	-0.063	nan
-939.385	-0.072	nan
-939.149	-0.134	nan
-938.913	-0.117	nan
-938.677	-0.111	nan
-938.442	-0.175	nan
-938.206	-0.174	nan
-937.970	-0.158	nan
-937.734	-0.160	nan
-937.498	-0.242	nan
-937.262	-0.208	nan
-937.026	-0.192	nan
-936.790	-0.172	nan
-936.555	-0.094	nan
-936.319	-0.059	nan
-936.083	-0.021	nan
-935.847	-0.065	nan
-935.611	-0.086	nan
-935.375	-0.149	nan
-935.139	-0.133	nan
-934.903	-0.106	nan
-934.667	-0.044	nan
-934.432	-0.042	nan
-934.196	-0.020	nan
-933.960	-0.005	nan
-933.724	0.014	nan
-933.488	-0.068	nan
-933.252	-0.080	nan
-933.016	-0.079	nan
-932.780	-0.100	nan
-932.545	-0.090	nan
-932.309	-0.122	nan
-932.073	-0.160	nan
-931.837	-0.183	nan
-931.601	-0.172	nan
-931.365	-0.179	nan
-931.129	-0.157	nan
-930.893	-0.177	nan
-930.658	-0.161	nan
-930.422	-0.122	nan
-930.186	-0.149	nan
-929.950	-0.135	nan
-929.714	-0.027	nan
-929.478	-0.025	nan
-929.242	-0.082	nan
-929.006	-0.115	nan
-928.770	-0.121	nan
-928.535	-0.138	nan
-928.299	-0.113	nan
-928.063	-0.098	nan
-927.827	-0.123	nan
-927.591	-0.026	nan
-927.355	-0.048	nan
-927.119	-0.076	nan
-926.883	-0.019	nan
-926.648	-0.028	nan
-926.412	0.044	nan
-926.176	0.090	nan
-925.940	0.013	nan
-925.704	0.025	nan
-925.468	0.041	nan
-925.232	0.041	nan
-924.996	-0.008	nan
-924.760	-0.029	nan
-924.525	-0.041	nan
-924.289	-0.040	nan
-924.053	-0.003	nan
-923.817	-0.008	nan
-923.581	-0.040	nan
-923.345	-0.035	nan
-923.109	0.000	nan
-922.873	0.017	nan
-922.638	0.024	nan
-922.402	-0.033	nan
-922.166	-0.084	nan
-921.930	-0.057	nan
-921.694	-0.104	nan
-921.458	-0.105	nan
-921.222	-0.023	nan
-920.986	-0.004	nan
-920.750	-0.026	nan
-920.515	0.031	nan
-920.279	0.047	nan
-920.043	0.054	nan
-919.807	0.011	nan
-919.571	0.056	nan
-919.335	0.097	nan
-919.099	0.126	nan
-918.863	0.161	nan
-918.628	0.165	nan
-918.392	0.185	nan
-918.156	0.195	nan
-917.920	0.239	nan
-917.684	0.278	nan
-917.448	0.297	nan
-917.212	0.300	nan
-916.976	0.317	nan
-916.740	0.399	nan
-916.505	0.421	nan
-916.269	0.519	nan
-916.033	0.623	nan
-915.797	0.750	nan
-915.561	0.857	nan
-915.325	0.929	nan
-915.089	1.058	nan
-914.853	1.208	nan
-914.618	1.357	nan
-914.382	1.571	nan
-914.146	1.742	nan
-913.910	1.946	nan
-913.674	2.179	nan
-913.438	2.438	nan
-913.202	2.749	nan
-912.966	3.129	nan
-912.730	3.499	nan
-912.495	3.848	nan
-912.259	4.341	nan
-912.023	4.856	nan
-911.787	5.375	nan
-911.551	5.974	nan
-911.315	6.575	nan
-911.079	7.238	nan
-910.843	7.908	nan
-910.608	8.574	nan
-910.372	9.266	nan
-910.136	9.982	nan
-909.900	10.614	nan
-909.664	11.274	nan
-909.428	11.839	nan
-909.192	12.404	nan
-908.956	12.983	nan
-908.720	13.457	nan
-908.485	13.890	nan
-908.249	14.247	nan
-908.013	14.587	nan
-907.777	14.843	nan
-907.541	15.091	nan
-907.305	15.363	nan
-907.069	15.587	nan
-906.833	15.691	nan
-906.598	15.811	nan
-906.362	15.916	nan
-906.126	15.966	nan
-905.890	16.005	nan
-905.654	16.051	nan
-905.418	16.048	nan
-905.182	15.999	nan
-904.946	16.015	nan
-904.710	15.988	nan
-904.475	15.905	nan
-904.239	15.839	nan
-904.003	15.706	nan
-903.767	15.588	nan
-903.531	15.469	nan
-903.295	15.357	nan
-903.059	15.138	nan
-902.823	14.944	nan
-902.588	14.736	nan
-902.352	14.481	nan
-902.116	14.234	nan
-901.880	13.908	nan
-901.644	13.551	nan
-901.408	13.302	nan
-901.172	12.948	nan
-900.936	12.517	nan
-900.700	12.165	nan
-900.465	11.770	nan
-900.229	11.394	nan
-899.993	11.023	nan
-899.757	10.608	nan
-899.521	10.244	nan
-899.285	9.867	nan
-899.049	9.620	nan
-898.813	9.326	nan
-898.578	9.039	nan
-898.342	8.835	nan
-898.106	8.610	nan
-897.870	8.375	nan
-897.634	8.200	nan
-897.398	8.005	nan
-897.162	7.910	nan
-896.926	7.781	nan
-896.690	7.636	nan
-896.455	7.586	nan
-896.219	7.474	nan
-895.983	7.410	nan
-895.747	7.377	nan
-895.511	7.253	nan
-895.275	7.200	nan
-895.039	7.123	nan
-894.803	7.093	nan
-894.568	7.110	nan
-894.332	7.107	nan
-894.096	7.120	nan
-893.860	7.174	nan
-893.624	7.174	nan
-893.388	7.095	nan
-893.152	7.174	nan
-892.916	7.193	nan
-892.680	7.170	nan
-892.445	7.194	nan
-892.209	7.215	nan
-891.973	7.239	nan
-891.737	7.216	nan
-891.501	7.198	nan
-891.265	7.199	nan
-891.029	7.133	nan
-890.793	7.172	nan
-890.558	7.150	nan
-890.322	7.139	nan
-890.086	7.146	nan
-889.850	7.140	nan
-889.614	7.154	nan
-889.378	7.165	nan
-889.142	7.196	nan
-888.906	7.121	nan
-888.670	7.070	nan
-888.435	7.051	nan
-888.199	7.085	nan
-887.963	7.048	nan
-887.727	7.044	nan
-887.491	7.044	nan
-887.255	7.038	nan
-887.019	7.013	nan
-886.783	6.987	nan
-886.548	6.991	nan
-886.312	6.948	nan
-886.076	6.935	nan
-885.840	6.899	nan
-885.604	6.893	nan
-885.368	6.879	nan
-885.132	6.869	nan
-884.896	6.861	nan
-884.660	6.878	nan
-884.425	6.869	nan
-884.189	6.841	nan
-883.953	6.828	nan
-883.717	6.807	nan
-883.481	6.761	nan
-883.245	6.798	nan
-883.009	6.702	nan
-882.773	6.736	nan
-882.538	6.749	nan
-882.302	6.727	nan
-882.066	6.758	nan
-881.830	6.797	nan
-881.594	6.742	nan
-881.358	6.751	nan
-881.122	6.767	nan
-880.886	6.739	nan
-880.651	6.791	nan
-880.415	6.743	nan
-880.179	6.715	nan
-879.943	6.773	nan
-879.707	6.742	nan
-879.471	6.751	nan
-879.235	6.726	nan
-878.999	6.652	nan
-878.763	6.691	nan
-878.528	6.731	nan
-878.292	6.713	nan
-878.056	6.739	nan
-877.820	6.687	nan
-877.584	6.674	nan
-877.348	6.696	nan
-877.112	6.671	nan
-876.876	6.597	nan
-876.641	6.610	nan
-876.405	6.591	nan
-876.169	6.544	nan
-875.933	6.539	nan
-875.697	6.494	nan
-875.461	6.458	nan
-875.225	6.445	nan
-874.989	6.439	nan
-874.753	6.462	nan
-874.518	6.479	nan
-874.282	6.421	nan
-874.046	6.374	nan
-873.810	6.391	nan
-873.574	6.393	nan
-873.338	6.385	nan
-873.102	6.374	nan
-872.866	6.416	nan
-872.631	6.466	nan
-872.395	6.491	nan
-872.159	6.544	nan
-871.923	6.562	nan
-871.687	6.645	nan
-871.451	6.660	nan
-871.215	6.618	nan
-870.979	6.622	nan
-870.743	6.617	nan
-870.508	6.563	nan
-870.272	6.553	nan
-870.036	6.476	nan
-869.800	6.468	nan
-869.564	6.473	nan
-869.328	6.398	nan
-869.092	6.364	nan
-868.856	6.389	nan
-868.621	6.384	nan
-868.385	6.399	nan
-868.149	6.341	nan
-867.913	6.354	nan
-867.677	6.328	nan
-867.441	6.274	nan
-867.205	6.295	nan
-866.969	6.320	nan
-866.733	6.297	nan
-866.498	6.283	nan
-866.262	6.275	nan
-866.026	6.261	nan
-865.790	6.256	nan
-865.554	6.221	nan
-865.318	6.162	nan
-865.082	6.131	nan
-864.846	6.093	nan
-864.611	6.142	nan
-864.375	6.124	nan
-864.139	6.090	nan
-863.903	6.089	nan
-863.667	6.059	nan
-863.431	6.027	nan
-863.195	6.048	nan
-862.959	6.060	nan
-862.723	6.056	nan
-862.488	6.003	nan
-862.252	5.995	nan
-862.016	6.018	nan
-861.780	6.023	nan
-861.544	6.022	nan
-861.308	5.998	nan
-861.072	5.967	nan
-860.836	6.012	nan
-860.601	6.011	nan
-860.365	6.048	nan
-860.129	6.086	nan
-859.893	6.083	nan
-859.657	6.065	nan
-859.421	6.084	nan
-859.185	6.090	nan
-858.949	6.100	nan
-858.713	6.109	nan
-858.478	6.058	nan
-858.242	6.050	nan
-858.006	6.018	nan
-857.770	6.043	nan
-857.534	6.036	nan
-857.298	6.000	nan
-857.062	5.973	nan
-856.826	5.941	nan
-856.591	5.980	nan
-856.355	5.974	nan
-856.119	5.956	nan
-855.883	5.977	nan
-855.647	5.961	nan
-855.411	5.973	nan
-855.175	5.932	nan
-854.939	5.949	nan
-854.703	5.958	nan
-854.468	5.941	nan
-854.232	5.940	nan
-853.996	5.909	nan
-853.760	5.929	nan
-853.524	5.895	nan
-853.288	5.896	nan
-853.052	5.952	nan
-852.816	5.922	nan
-852.581	5.882	nan
-852.345	5.896	nan
-852.109	5.878	nan
-851.873	5.837	nan
-851.637	5.802	nan
-851.401	5.793	nan
-851.165	5.838	nan
-850.929	5.842	nan
-850.693	5.814	nan
-850.458	5.785	nan
-850.222	5.789	nan
-849.986	5.693	nan
-849.750	5.686	nan
-849.514	5.753	nan
-849.278	5.655	nan
-849.042	5.578	nan
-848.806	5.568	nan
-848.571	5.565	nan
-848.335	5.580	nan
-848.099	5.523	nan
-847.863	5.534	nan
-847.627	5.588	nan
-847.391	5.620	nan
-847.155	5.603	nan
-846.919	5.601	nan
-846.683	5.622	nan
-846.448	5.596	nan
-846.212	5.614	nan
-845.976	5.660	nan
-845.740	5.616	nan
-845.504	5.631	nan
-845.268	5.600	nan
-845.032	5.624	nan
-844.796	5.615	nan
-844.561	5.539	nan
-844.325	5.564	nan
-844.089	5.591	nan
-843.853	5.513	nan
-843.617	5.537	nan
-843.381	5.576	nan
-843.145	5.589	nan
-842.909	5.649	nan
-842.673	5.601	nan
-842.438	5.557	nan
-842.202	5.588	nan
-841.966	5.582	nan
-841.730	5.606	nan
-841.494	5.613	nan
-841.258	5.612	nan
-841.022	5.632	nan
-840.786	5.657	nan
-840.551	5.639	nan
-840.315	5.600	nan
-840.079	5.622	nan
-839.843	5.581	nan
-839.607	5.548	nan
-839.371	5.533	nan
-839.135	5.525	nan
-838.899	5.522	nan
-838.663	5.480	nan
-838.428	5.439	nan
-838.192	5.399	nan
-837.956	5.358	nan
-837.720	5.341	nan
-837.484	5.259	nan
-837.248	5.270	nan
-837.012	5.266	nan
-836.776	5.247	nan
-836.541	5.253	nan
-836.305	5.256	nan
-836.069	5.220	nan
-835.833	5.240	nan
-835.597	5.261	nan
-835.361	5.256	nan
-835.125	5.269	nan
-834.889	5.175	nan
-834.653	5.161	nan
-834.418	5.163	nan
-834.182	5.087	nan
-833.946	5.058	nan
-833.710	5.044	nan
-833.474	5.039	nan
-833.238	5.025	nan
-833.002	4.997	nan
-832.766	4.943	nan
-832.531	4.919	nan
-832.295	4.972	nan
-832.059	5.044	nan
-831.823	5.036	nan
-831.587	5.055	nan
-831.351	5.043	nan
-831.115	5.027	nan
-830.879	5.059	nan
-830.644	5.030	nan
-830.408	5.118	nan
-830.172	5.149	nan
-829.936	5.132	nan
-829.700	5.158	nan
-829.464	5.165	nan
-829.228	5.189	nan
-828.992	5.200	nan
-828.756	5.165	nan
-828.521	5.126	nan
-828.285	5.193	nan
-828.049	5.198	nan
-827.813	5.131	nan
-827.577	5.121	nan
-827.341	5.062	nan
-827.105	5.039	nan
-826.869	5.063	nan
-826.634	5.032	nan
-826.398	5.006	nan
-826.162	4.963	nan
-825.926	4.923	nan
-825.690	4.859	nan
-825.454	4.945	nan
-825.218	4.891	nan
-824.982	4.927	nan
-824.746	4.921	nan
-824.511	4.912	nan
-824.275	4.935	nan
-824.039	5.005	nan
-823.803	4.987	nan
-823.567	4.971	nan
-823.331	4.987	nan
-823.095	5.023	nan
-822.859	5.050	nan
-822.624	4.997	nan
-822.388	4.971	nan
-822.152	4.978	nan
-821.916	4.938	nan
-821.680	4.931	nan
-821.444	4.947	nan
-821.208	4.933	nan
-820.972	4.872	nan
-820.736	4.948	nan
-820.501	4.971	nan
-820.265	4.987	nan
-820.029	4.922	nan
-819.793	4.896	nan
-819.557	4.889	nan
-819.321	4.884	nan
-819.085	4.870	nan
-818.849	4.825	nan
-818.614	4.857	nan
-818.378	4.886	nan
-818.142	4.940	nan
-817.906	4.994	nan
-817.670	5.013	nan
-817.434	4.977	nan
-817.198	4.987	nan
-816.962	4.973	nan
-816.726	4.938	nan
-816.491	4.958	nan
-816.255	4.894	nan
-816.019	4.949	nan
-815.783	4.922	nan
-815.547	4.891	nan
-815.311	4.937	nan
-815.075	4.918	nan
-814.839	4.829	nan
-814.604	4.869	nan
-814.368	4.853	nan
-814.132	4.799	nan
-813.896	4.789	nan
-813.660	4.838	nan
-813.424	4.803	nan
-813.188	4.763	nan
-812.952	4.783	nan
-812.716	4.768	nan
-812.481	4.746	nan
-812.245	4.755	nan
-812.009	4.687	nan
-811.773	4.629	nan
-811.537	4.583	nan
-811.301	4.579	nan
-811.065	4.555	nan
-810.829	4.467	nan
-810.594	4.495	nan
-810.358	4.462	nan
-810.122	4.512	nan
-809.886	4.486	nan
-809.650	4.489	nan
-809.414	4.448	nan
-809.178	4.444	nan
-808.942	4.492	nan
-808.706	4.462	nan
-808.471	4.521	nan
-808.235	4.557	nan
-807.999	4.491	nan
-807.763	4.451	nan
-807.527	4.431	nan
-807.291	4.353	nan
-807.055	4.307	nan
-806.819	4.291	nan
-806.584	4.296	nan
-806.348	4.292	nan
-806.112	4.308	nan
-805.876	4.303	nan
-805.640	4.266	nan
-805.404	4.298	nan
-805.168	4.347	nan
-804.932	4.348	nan
-804.696	4.339	nan
-804.461	4.332	nan
-804.225	4.380	nan
-803.989	4.330	nan
-803.753	4.295	nan
-803.517	4.310	nan
-803.281	4.290	nan
-803.045	4.269	nan
-802.809	4.232	nan
-802.574	4.236	nan
-802.338	4.260	nan
-802.102	4.267	nan
-801.866	4.237	nan
-801.630	4.260	nan
-801.394	4.204	nan
-801.158	4.178	nan
-800.922	4.200	nan
-800.686	4.272	nan
-800.451	4.197	nan
-800.215	4.205	nan
-799.979	4.171	nan
-799.743	4.170	nan
-799.507	4.267	nan
-799.271	4.239	nan
-799.035	4.199	nan
-798.799	4.211	nan
-798.564	4.317	nan
-798.328	4.240	nan
-798.092	4.210	nan
-797.856	4.215	nan
-797.620	4.210	nan
-797.384	4.207	nan
-797.148	4.188	nan
-796.912	4.199	nan
-796.676	4.274	nan
-796.441	4.192	nan
-796.205	4.103	nan
-795.969	4.093	nan
-795.733	4.100	nan
-795.497	4.135	nan
-795.261	4.175	nan
-795.025	4.125	nan
-794.789	4.154	nan
-794.554	4.140	nan
-794.318	4.142	nan
-794.082	4.191	nan
-793.846	4.137	nan
-793.610	4.172	nan
-793.374	4.110	nan
-793.138	4.090	nan
-792.902	4.157	nan
-792.666	4.099	nan
-792.431	4.137	nan
-792.195	4.168	nan
-791.959	4.140	nan
-791.723	4.154	nan
-791.487	4.143	nan
-791.251	4.148	nan
-791.015	4.097	nan
-790.779	4.122	nan
-790.544	4.088	nan
-790.308	4.098	nan
-790.072	4.116	nan
-789.836	4.069	nan
-789.600	4.071	nan
-789.364	4.125	nan
-789.128	4.136	nan
-788.892	4.135	nan
-788.656	4.066	nan
-788.421	4.037	nan
-788.185	4.024	nan
-787.949	4.002	nan
-787.713	3.986	nan
-787.477	4.006	nan
-787.241	3.935	nan
-787.005	3.932	nan
-786.769	3.983	nan
-786.534	3.973	nan
-786.298	3.918	nan
-786.062	3.862	nan
-785.826	3.823	nan
-785.590	3.877	nan
-785.354	3.835	nan
-785.118	3.899	nan
-784.882	3.900	nan
-784.646	3.845	nan
-784.411	3.819	nan
-784.175	3.757	nan
-783.939	3.749	nan
-783.703	3.716	nan
-783.467	3.693	nan
-783.231	3.715	nan
-782.995	3.651	nan
-782.759	3.618	nan
-782.524	3.628	nan
-782.288	3.628	nan
-782.052	3.599	nan
-781.816	3.599	nan
-781.580	3.667	nan
-781.344	3.600	nan
-781.108	3.641	nan
-780.872	3.669	nan
-780.636	3.596	nan
-780.401	3.563	nan
-780.165	3.623	nan
-779.929	3.665	nan
-779.693	3.723	nan
-779.457	3.675	nan
-779.221	3.725	nan
-778.985	3.787	nan
-778.749	3.790	nan
-778.514	3.801	nan
-778.278	3.804	nan
-778.042	3.786	nan
-777.806	3.758	nan
-777.570	3.749	nan
-777.334	3.718	nan
-777.098	3.693	nan
-776.862	3.661	nan
-776.627	3.633	nan
-776.391	3.675	nan
-776.155	3.650	nan
-775.919	3.632	nan
-775.683	3.697	nan
-775.447	3.601	nan
-775.211	3.665	nan
-774.975	3.639	nan
-774.739	3.591	nan
-774.504	3.540	nan
-774.268	3.547	nan
-774.032	3.505	nan
-773.796	3.456	nan
-773.560	3.451	nan
-773.324	3.484	nan
-773.088	3.421	nan
-772.852	3.424	nan
-772.617	3.393	nan
-772.381	3.434	nan
-772.145	3.458	nan
-771.909	3.442	nan
-771.673	3.418	nan
-771.437	3.369	nan
-771.201	3.384	nan
-770.965	3.392	nan
-770.729	3.299	nan
-770.494	3.240	nan
-770.258	3.290	nan
-770.022	3.266	nan
-769.786	3.200	nan
-769.550	3.093	nan
-769.314	3.102	nan
-769.078	3.117	nan
-768.842	3.047	nan
-768.607	2.968	nan
-768.371	2.954	nan
-768.135	2.946	nan
-767.899	2.930	nan
-767.663	2.958	nan
-767.427	2.986	nan
-767.191	3.067	nan
-766.955	3.015	nan
-766.719	3.028	nan
-766.484	3.016	nan
-766.248	3.089	nan
-766.012	3.042	nan
-765.776	2.976	nan
-765.540	2.934	nan
-765.304	3.001	nan
-765.068	2.940	nan
-764.832	2.962	nan
-764.597	2.978	nan
-764.361	2.949	nan
-764.125	2.970	nan
-763.889	2.956	nan
-763.653	2.943	nan
-763.417	2.995	nan
-763.181	2.985	nan
-762.945	2.958	nan
-762.709	2.958	nan
-762.474	2.952	nan
-762.238	2.940	nan
-762.002	2.883	nan
-761.766	2.888	nan
-761.530	2.941	nan
-761.294	2.884	nan
-761.058	2.934	nan
-760.822	2.950	nan
-760.587	2.950	nan
-760.351	2.966	nan
-760.115	2.958	nan
-759.879	2.937	nan
-759.643	2.951	nan
-759.407	2.963	nan
-759.171	2.924	nan
-758.935	2.926	nan
-758.699	2.929	nan
-758.464	2.876	nan
-758.228	2.910	nan
-757.992	2.970	nan
-757.756	2.994	nan
-757.520	3.060	nan
-757.284	3.075	nan
-757.048	3.008	nan
-756.812	3.046	nan
-756.577	3.008	nan
-756.341	3.015	nan
-756.105	2.942	nan
-755.869	2.882	nan
-755.633	2.926	nan
-755.397	2.867	nan
-755.161	2.804	nan
-754.925	2.811	nan
-754.689	2.792	nan
-754.454	2.800	nan
-754.218	2.803	nan
-753.982	2.809	nan
-753.746	2.861	nan
-753.510	2.818	nan
-753.274	2.808	nan
-753.038	2.809	nan
-752.802	2.854	nan
-752.567	2.847	nan
-752.331	2.760	nan
-752.095	2.754	nan
-751.859	2.693	nan
-751.623	2.681	nan
-751.387	2.678	nan
-751.151	2.748	nan
-750.915	2.765	nan
-750.679	2.713	nan
-750.444	2.703	nan
-750.208	2.717	nan
-749.972	2.674	nan
-749.736	2.686	nan
-749.500	2.664	nan
-749.264	2.632	nan
-749.028	2.670	nan
-748.792	2.703	nan
-748.557	2.767	nan
-748.321	2.771	nan
-748.085	2.804	nan
-747.849	2.918	nan
-747.613	2.871	nan
-747.377	2.859	nan
-747.141	2.899	nan
-746.905	2.881	nan
-746.669	2.875	nan
-746.434	2.837	nan
-746.198	2.816	nan
-745.962	2.856	nan
-745.726	2.793	nan
-745.490	2.805	nan
-745.254	2.765	nan
-745.018	2.716	nan
-744.782	2.651	nan
-744.547	2.637	nan
-744.311	2.685	nan
-744.075	2.650	nan
-743.839	2.671	nan
-743.603	2.644	nan
-743.367	2.601	nan
-743.131	2.588	nan
-742.895	2.676	nan
-742.659	2.645	nan
-742.424	2.643	nan
-742.188	2.643	nan
-741.952	2.577	nan
-741.716	2.595	nan
-741.480	2.615	nan
-741.244	2.603	nan
-741.008	2.567	nan
-740.772	2.548	nan
-740.537	2.561	nan
-740.301	2.597	nan
-740.065	2.588	nan
-739.829	2.620	nan
-739.593	2.638	nan
-739.357	2.610	nan
-739.121	2.712	nan
-738.885	2.704	nan
-738.649	2.638	nan
-738.414	2.654	nan
-738.178	2.660	nan
-737.942	2.619	nan
-737.706	2.637	nan
-737.470	2.649	nan
-737.234	2.595	nan
-736.998	2.605	nan
-736.762	2.576	nan
-736.527	2.544	nan
-736.291	2.604	nan
-736.055	2.559	nan
-735.819	2.515	nan
-735.583	2.483	nan
-735.347	2.452	nan
-735.111	2.404	nan
-734.875	2.423	nan
-734.639	2.429	nan
-734.404	2.370	nan
-734.168	2.378	nan
-733.932	2.344	nan
-733.696	2.287	nan
-733.460	2.242	nan
-733.224	2.211	nan
-732.988	2.152	nan
-732.752	2.076	nan
-732.517	2.046	nan
-732.281	1.984	nan
-732.045	1.960	nan
-731.809	2.051	nan
-731.573	2.031	nan
-731.337	2.073	nan
-731.101	2.155	nan
-730.865	2.145	nan
-730.629	2.132	nan
-730.394	2.154	nan
-730.158	2.153	nan
-729.922	2.130	nan
-729.686	2.020	nan
-729.450	2.067	nan
-729.214	2.101	nan
-728.978	2.070	nan
-728.742	2.131	nan
-728.507	2.163	nan
-728.271	2.168	nan
-728.035	2.245	nan
-727.799	2.183	nan
-727.563	2.126	nan
-727.327	2.026	nan
-727.091	2.030	nan
-726.855	2.032	nan
-726.620	2.003	nan
-726.384	2.049	nan
-726.148	2.063	nan
-725.912	2.102	nan
-725.676	2.104	nan
-725.440	2.168	nan
-725.204	2.175	nan
-724.968	2.117	nan
-724.732	2.135	nan
-724.497	2.149	nan
-724.261	2.141	nan
-724.025	2.096	nan
-723.789	2.186	nan
-723.553	2.211	nan
-723.317	2.182	nan
-723.081	2.180	nan
-722.845	2.164	nan
-722.610	2.106	nan
-722.374	2.129	nan
-722.138	2.120	nan
-721.902	2.143	nan
-721.666	2.115	nan
-721.430	2.114	nan
-721.194	2.167	nan
-720.958	2.175	nan
-720.722	2.209	nan
-720.487	2.076	nan
-720.251	2.106	nan
-720.015	2.040	nan
-719.779	2.004	nan
-719.543	1.953	nan
-719.307	1.996	nan
-719.071	1.989	nan
-718.835	2.012	nan
-718.600	2.026	nan
-718.364	1.919	nan
-718.128	1.921	nan
-717.892	1.961	nan
-717.656	1.945	nan
-717.420	1.994	nan
-717.184	1.984	nan
-716.948	1.976	nan
-716.712	1.961	nan
-716.477	1.937	nan
-716.241	1.952	nan
-716.005	1.978	nan
-715.769	1.968	nan
-715.533	1.933	nan
-715.297	1.925	nan
-715.061	1.971	nan
-714.825	1.977	nan
-714.590	1.935	nan
-714.354	1.984	nan
-714.118	2.015	nan
-713.882	2.010	nan
-713.646	2.014	nan
-713.410	1.993	nan
-713.174	1.966	nan
-712.938	1.907	nan
-712.702	1.898	nan
-712.467	1.855	nan
-712.231	1.787	nan
-711.995	1.780	nan
-711.759	1.762	nan
-711.523	1.757	nan
-711.287	1.804	nan
-711.051	1.803	nan
-710.815	1.768	nan
-710.580	1.705	nan
-710.344	1.642	nan
-710.108	1.639	nan
-709.872	1.585	nan
-709.636	1.665	nan
-709.400	1.645	nan
-709.164	1.581	nan
-708.928	1.579	nan
-708.692	1.586	nan
-708.457	1.592	nan
-708.221	1.569	nan
-707.985	1.576	nan
-707.749	1.491	nan
-707.513	1.512	nan
-707.277	1.487	nan
-707.041	1.486	nan
-706.805	1.438	nan
-706.570	1.476	nan
-706.334	1.489	nan
-706.098	1.508	nan
-705.862	1.476	nan
-705.626	1.519	nan
-705.390	1.524	nan
-705.154	1.555	nan
-704.918	1.571	nan
-704.682	1.530	nan
-704.447	1.450	nan
-704.211	1.458	nan
-703.975	1.469	nan
-703.739	1.485	nan
-703.503	1.470	nan
-703.267	1.467	nan
-703.031	1.476	nan
-702.795	1.490	nan
-702.560	1.478	nan
-702.324	1.494	nan
-702.088	1.525	nan
-701.852	1.489	nan
-701.616	1.485	nan
-701.380	1.486	nan
-701.144	1.472	nan
-700.908	1.479	nan
-700.672	1.545	nan
-700.437	1.502	nan
-700.201	1.526	nan
-699.965	1.508	nan
-699.729	1.493	nan
-699.493	1.475	nan
-699.257	1.485	nan
-699.021	1.535	nan
-698.785	1.444	nan
-698.550	1.489	nan
-698.314	1.478	nan
-698.078	1.444	nan
-697.842	1.517	nan
-697.606	1.434	nan
-697.370	1.411	nan
-697.134	1.365	nan
-696.898	1.366	nan
-696.662	1.379	nan
-696.427	1.428	nan
-696.191	1.479	nan
-695.955	1.525	nan
-695.719	1.527	nan
-695.483	1.471	nan
-695.247	1.391	nan
-695.011	1.362	nan
-694.775	1.339	nan
-694.540	1.366	nan
-694.304	1.392	nan
-694.068	1.410	nan
-693.832	1.427	nan
-693.596	1.434	nan
-693.360	1.496	nan
-693.124	1.407	nan
-692.888	1.382	nan
-692.652	1.400	nan
-692.417	1.342	nan
-692.181	1.358	nan
-691.945	1.352	nan
-691.709	1.283	nan
-691.473	1.245	nan
-691.237	1.248	nan
-691.001	1.221	nan
-690.765	1.225	nan
-690.530	1.209	nan
-690.294	1.280	nan
-690.058	1.264	nan
-689.822	1.240	nan
-689.586	1.307	nan
-689.350	1.368	nan
-689.114	1.340	nan
-688.878	1.328	nan
-688.642	1.347	nan
-688.407	1.368	nan
-688.171	1.328	nan
-687.935	1.349	nan
-687.699	1.394	nan
-687.463	1.395	nan
-687.227	1.405	nan
-686.991	1.462	nan
-686.755	1.421	nan
-686.520	1.485	nan
-686.284	1.444	nan
-686.048	1.502	nan
-685.812	1.536	nan
-685.576	1.455	nan
-685.340	1.511	nan
-685.104	1.566	nan
-684.868	1.482	nan
-684.632	1.465	nan
-684.397	1.409	nan
-684.161	1.351	nan
-683.925	1.373	nan
-683.689	1.380	nan
-683.453	1.386	nan
-683.217	1.322	nan
-682.981	1.294	nan
-682.745	1.254	nan
-682.510	1.240	nan
-682.274	1.264	nan
-682.038	1.206	nan
-681.802	1.133	nan
-681.566	1.136	nan
-681.330	1.101	nan
-681.094	1.112	nan
-680.858	1.101	nan
-680.622	1.145	nan
-680.387	1.162	nan
-680.151	1.143	nan
-679.915	1.142	nan
-679.679	1.148	nan
-679.443	1.123	nan
-679.207	1.131	nan
-678.971	1.161	nan
-678.735	1.163	nan
-678.500	1.189	nan
-678.264	1.175	nan
-678.028	1.182	nan
-677.792	1.175	nan
-677.556	1.218	nan
-677.320	1.170	nan
-677.084	1.172	nan
-676.848	1.173	nan
-676.612	1.154	nan
-676.377	1.140	nan
-676.141	1.158	nan
-675.905	1.132	nan
-675.669	1.140	nan
-675.433	1.167	nan
-675.197	1.218	nan
-674.961	1.164	nan
-674.725	1.189	nan
-674.490	1.214	nan
-674.254	1.248	nan
-674.018	1.329	nan
-673.782	1.250	nan
-673.546	1.258	nan
-673.310	1.232	nan
-673.074	1.283	nan
-672.838	1.299	nan
-672.603	1.289	nan
-672.367	1.298	nan
-672.131	1.226	nan
-671.895	1.180	nan
-671.659	1.174	nan
-671.423	1.155	nan
-671.187	1.157	nan
-670.951	1.158	nan
-670.715	1.189	nan
-670.480	1.180	nan
-670.244	1.230	nan
-670.008	1.242	nan
-669.772	1.271	nan
-669.536	1.279	nan
-669.300	1.293	nan
-669.064	1.270	nan
-668.828	1.271	nan
-668.593	1.294	nan
-668.357	1.343	nan
-668.121	1.324	nan
-667.885	1.255	nan
-667.649	1.211	nan
-667.413	1.159	nan
-667.177	1.110	nan
-666.941	1.123	nan
-666.705	1.084	nan
-666.470	1.018	nan
-666.234	1.006	nan
-665.998	0.992	nan
-665.762	1.006	nan
-665.526	0.965	nan
-665.290	0.943	nan
-665.054	0.933	nan
-664.818	0.935	nan
-664.583	0.914	nan
-664.347	0.923	nan
-664.111	0.913	nan
-663.875	0.946	nan
-663.639	0.938	nan
-663.403	0.998	nan
-663.167	0.904	nan
-662.931	1.004	nan
-662.695	0.972	nan
-662.460	0.922	nan
-662.224	0.957	nan
-661.988	0.960	nan
-661.752	0.988	nan
-661.516	0.978	nan
-661.280	0.935	nan
-661.044	1.018	nan
-660.808	1.043	nan
-660.573	1.026	nan
-660.337	1.027	nan
-660.101	1.037	nan
-659.865	1.014	nan
-659.629	0.990	nan
-659.393	0.952	nan
-659.157	0.975	nan
-658.921	0.944	nan
-658.685	0.942	nan
-658.450	0.950	nan
-658.214	0.904	nan
-657.978	0.910	nan
-657.742	0.915	nan
-657.506	0.857	nan
-657.270	0.877	nan
-657.034	0.851	nan
-656.798	0.822	nan
-656.563	0.796	nan
-656.327	0.821	nan
-656.091	0.757	nan
-655.855	0.767	nan
-655.619	0.746	nan
-655.383	0.742	nan
-655.147	0.719	nan
-654.911	0.699	nan
-654.675	0.635	nan
-654.440	0.669	nan
-654.204	0.739	nan
-653.968	0.695	nan
-653.732	0.739	nan
-653.496	0.817	nan
-653.260	0.757	nan
-653.024	0.784	nan
-652.788	0.829	nan
-652.553	0.839	nan
-652.317	0.814	nan
-652.081	0.824	nan
-651.845	0.817	nan
-651.609	0.810	nan
-651.373	0.785	nan
-651.137	0.815	nan
-650.901	0.767	nan
-650.665	0.718	nan
-650.430	0.695	nan
-650.194	0.738	nan
-649.958	0.744	nan
-649.722	0.705	nan
-649.486	0.686	nan
-649.250	0.621	nan
-649.014	0.576	nan
-648.778	0.628	nan
-648.543	0.563	nan
-648.307	0.564	nan
-648.071	0.524	nan
-647.835	0.538	nan
-647.599	0.517	nan
-647.363	0.546	nan
-647.127	0.606	nan
-646.891	0.544	nan
-646.655	0.548	nan
-646.420	0.532	nan
-646.184	0.502	nan
-645.948	0.479	nan
-645.712	0.474	nan
-645.476	0.475	nan
-645.240	0.479	nan
-645.004	0.429	nan
-644.768	0.480	nan
-644.533	0.429	nan
-644.297	0.466	nan
-644.061	0.444	nan
-643.825	0.455	nan
-643.589	0.435	nan
-643.353	0.414	nan
-643.117	0.385	nan
-642.881	0.324	nan
-642.645	0.292	nan
-642.410	0.315	nan
-642.174	0.275	nan
-641.938	0.310	nan
-641.702	0.285	nan
-641.466	0.270	nan
-641.230	0.280	nan
-640.994	0.257	nan
-640.758	0.268	nan
-640.523	0.315	nan
-640.287	0.306	nan
-640.051	0.260	nan
-639.815	0.238	nan
-639.579	0.234	nan
-639.343	0.206	nan
-639.107	0.225	nan
-638.871	0.229	nan
-638.635	0.205	nan
-638.400	0.204	nan
-638.164	0.263	nan
-637.928	0.302	nan
-637.692	0.278	nan
-637.456	0.253	nan
-637.220	0.214	nan
-636.984	0.222	nan
-636.748	0.196	nan
-636.513	0.163	nan
-636.277	0.138	nan
-636.041	0.144	nan
-635.805	0.106	nan
-635.569	0.130	nan
-635.333	0.104	nan
-635.097	0.092	nan
-634.861	0.094	nan
-634.625	0.071	nan
-634.390	0.081	nan
-634.154	0.111	nan
-633.918	0.095	nan
-633.682	0.063	nan
-633.446	0.072	nan
-633.210	0.031	nan
-632.974	0.071	nan
-632.738	0.081	nan
-632.503	-0.012	nan
-632.267	0.096	nan
-632.031	0.181	nan
-631.795	0.171	nan
-631.559	0.261	nan
-631.323	0.375	nan
-631.087	0.334	nan
-630.851	0.362	nan
-630.615	0.366	nan
-630.380	0.344	nan
-630.144	0.363	nan
-629.908	0.267	nan
-629.672	0.229	nan
-629.436	0.194	nan
-629.200	0.174	nan
-628.964	0.141	nan
-628.728	0.154	nan
-628.493	0.156	nan
-628.257	0.157	nan
-628.021	0.181	nan
-627.785	0.166	nan
-627.549	0.160	nan
-627.313	0.167	nan
-627.077	0.164	nan
-626.841	0.208	nan
-626.605	0.171	nan
-626.370	0.146	nan
-626.134	0.167	nan
-625.898	0.185	nan
-625.662	0.152	nan
-625.426	0.108	nan
-625.190	0.121	nan
-624.954	0.093	nan
-624.718	0.085	nan
-624.483	0.033	nan
-624.247	-0.001	nan
-624.011	0.044	nan
-623.775	0.050	nan
-623.539	0.019	nan
-623.303	-0.002	nan
-623.067	-0.078	nan
-622.831	-0.051	nan
-622.596	-0.019	nan
-622.360	-0.026	nan
-622.124	0.004	nan
-621.888	-0.002	nan
-621.652	0.016	nan
-621.416	0.086	nan
-621.180	0.073	nan
-620.944	0.104	nan
-620.708	0.037	nan
-620.473	0.074	nan
-620.237	0.030	nan
-620.001	0.035	nan
-619.765	0.085	nan
-619.529	0.120	nan
-619.293	0.044	nan
-619.057	0.041	nan
-618.821	0.079	nan
-618.586	0.110	nan
-618.350	0.054	nan
-618.114	0.101	nan
-617.878	0.090	nan
-617.642	0.064	nan
-617.406	0.084	nan
-617.170	0.057	nan
-616.934	0.043	nan
-616.698	0.002	nan
-616.463	0.000	nan
-616.227	-0.054	nan
-615.991	-0.087	nan
-615.755	-0.070	nan
-615.519	-0.063	nan
-615.283	-0.096	nan
-615.047	-0.086	nan
-614.811	-0.120	nan
-614.576	-0.075	nan
-614.340	-0.084	nan
-614.104	-0.074	nan
-613.868	-0.076	nan
-613.632	-0.119	nan
-613.396	-0.119	nan
-613.160	-0.154	nan
-612.924	-0.137	nan
-612.688	-0.151	nan
-612.453	-0.151	nan
-612.217	-0.189	nan
-611.981	-0.214	nan
-611.745	-0.209	nan
-611.509	-0.185	nan
-611.273	-0.213	nan
-611.037	-0.225	nan
-610.801	-0.220	nan
-610.566	-0.192	nan
-610.330	-0.239	nan
-610.094	-0.280	nan
-609.858	-0.277	nan
-609.622	-0.326	nan
-609.386	-0.335	nan
-609.150	-0.388	nan
-608.914	-0.418	nan
-608.678	-0.434	nan
-608.443	-0.462	nan
-608.207	-0.482	nan
-607.971	-0.490	nan
-607.735	-0.542	nan
-607.499	-0.477	nan
-607.263	-0.463	nan
-607.027	-0.483	nan
-606.791	-0.425	nan
-606.556	-0.365	nan
-606.320	-0.335	nan
-606.084	-0.361	nan
-605.848	-0.359	nan
-605.612	-0.295	nan
-605.376	-0.336	nan
-605.140	-0.338	nan
-604.904	-0.370	nan
-604.668	-0.360	nan
-604.433	-0.347	nan
-604.197	-0.336	nan
-603.961	-0.376	nan
-603.725	-0.407	nan
-603.489	-0.423	nan
-603.253	-0.428	nan
-603.017	-0.361	nan
-602.781	-0.312	nan
-602.546	-0.310	nan
-602.310	-0.280	nan
-602.074	-0.317	nan
-601.838	-0.305	nan
-601.602	-0.332	nan
-601.366	-0.257	nan
-601.130	-0.275	nan
-600.894	-0.279	nan
-600.658	-0.296	nan
-600.423	-0.273	nan
-600.187	-0.205	nan
-599.951	-0.239	nan
-599.715	-0.204	nan
-599.479	-0.212	nan
-599.243	-0.265	nan
-599.007	-0.239	nan
-598.771	-0.236	nan
-598.536	-0.208	nan
-598.300	-0.223	nan
-598.064	-0.323	nan
-597.828	-0.284	nan
-597.592	-0.280	nan
-597.356	-0.328	nan
-597.120	-0.359	nan
-596.884	-0.420	nan
-596.648	-0.413	nan
-596.413	-0.343	nan
-596.177	-0.392	nan
-595.941	-0.364	nan
-595.705	-0.379	nan
-595.469	-0.373	nan
-595.233	-0.400	nan
-594.997	-0.377	nan
-594.761	-0.347	nan
-594.526	-0.364	nan
-594.290	-0.398	nan
-594.054	-0.420	nan
-593.818	-0.465	nan
-593.582	-0.478	nan
-593.346	-0.446	nan
-593.110	-0.428	nan
-592.874	-0.417	nan
-592.638	-0.481	nan
-592.403	-0.483	nan
-592.167	-0.564	nan
-591.931	-0.528	nan
-591.695	-0.441	nan
-591.459	-0.427	nan
-591.223	-0.387	nan
-590.987	-0.402	nan
-590.751	-0.426	nan
-590.516	-0.420	nan
-590.280	-0.424	nan
-590.044	-0.316	nan
-589.808	-0.348	nan
-589.572	-0.322	nan
-589.336	-0.349	nan
-589.100	-0.357	nan
-588.864	-0.336	nan
-588.628	-0.398	nan
-588.393	-0.404	nan
-588.157	-0.434	nan
-587.921	-0.390	nan
-587.685	-0.395	nan
-587.449	-0.397	nan
-587.213	-0.414	nan
-586.977	-0.449	nan
-586.741	-0.456	nan
-586.506	-0.448	nan
-586.270	-0.436	nan
-586.034	-0.458	nan
-585.798	-0.488	nan
-585.562	-0.485	nan
-585.326	-0.532	nan
-585.090	-0.487	nan
-584.854	-0.453	nan
-584.618	-0.431	nan
-584.383	-0.460	nan
-584.147	-0.439	nan
-583.911	-0.392	nan
-583.675	-0.296	nan
-583.439	-0.234	nan
-583.203	-0.273	nan
-582.967	-0.273	nan
-582.731	-0.260	nan
-582.496	-0.230	nan
-582.260	-0.219	nan
-582.024	-0.270	nan
-581.788	-0.287	nan
-581.552	-0.270	nan
-581.316	-0.270	nan
-581.080	-0.288	nan
-580.844	-0.271	nan
-580.608	-0.309	nan
-580.373	-0.289	nan
-580.137	-0.252	nan
-579.901	-0.213	nan
-579.665	-0.250	nan
-579.429	-0.282	nan
-579.193	-0.299	nan
-578.957	-0.275	nan
-578.721	-0.211	nan
-578.486	-0.251	nan
-578.250	-0.224	nan
-578.014	-0.233	nan
-577.778	-0.197	nan
-577.542	-0.165	nan
-577.306	-0.160	nan
-577.070	-0.165	nan
-576.834	-0.173	nan
-576.598	-0.159	nan
-576.363	-0.204	nan
-576.127	-0.153	nan
-575.891	-0.190	nan
-575.655	-0.192	nan
-575.419	-0.150	nan
-575.183	-0.178	nan
-574.947	-0.132	nan
-574.711	-0.159	nan
-574.476	-0.150	nan
-574.240	-0.205	nan
-574.004	-0.125	nan
-573.768	-0.218	nan
-573.532	-0.216	nan
-573.296	-0.129	nan
-573.060	-0.123	nan
-572.824	-0.156	nan
-572.589	-0.139	nan
-572.353	-0.100	nan
-572.117	-0.117	nan
-571.881	-0.100	nan
-571.645	-0.117	nan
-571.409	-0.170	nan
-571.173	-0.193	nan
-570.937	-0.148	nan
-570.701	-0.216	nan
-570.466	-0.268	nan
-570.230	-0.246	nan
-569.994	-0.266	nan
-569.758	-0.205	nan
-569.522	-0.239	nan
-569.286	-0.265	nan
-569.050	-0.306	nan
-568.814	-0.238	nan
-568.579	-0.186	nan
-568.343	-0.202	nan
-568.107	-0.169	nan
-567.871	-0.171	nan
-567.635	-0.136	nan
-567.399	-0.132	nan
-567.163	-0.216	nan
-566.927	-0.231	nan
-566.691	-0.250	nan
-566.456	-0.248	nan
-566.220	-0.262	nan
-565.984	-0.282	nan
-565.748	-0.235	nan
-565.512	-0.233	nan
-565.276	-0.266	nan
-565.040	-0.222	nan
-564.804	-0.231	nan
-564.569	-0.235	nan
-564.333	-0.249	nan
-564.097	-0.202	nan
-563.861	-0.165	nan
-563.625	-0.246	nan
-563.389	-0.213	nan
-563.153	-0.198	nan
-562.917	-0.209	nan
-562.681	-0.264	nan
-562.446	-0.295	nan
-562.210	-0.265	nan
-561.974	-0.231	nan
-561.738	-0.246	nan
-561.502	-0.194	nan
-561.266	-0.215	nan
-561.030	-0.252	nan
-560.794	-0.233	nan
-560.559	-0.247	nan
-560.323	-0.181	nan
-560.087	-0.202	nan
-559.851	-0.189	nan
-559.615	-0.184	nan
-559.379	-0.229	nan
-559.143	-0.170	nan
-558.907	-0.120	nan
-558.671	-0.093	nan
-558.436	-0.101	nan
-558.200	-0.061	nan
-557.964	-0.048	nan
-557.728	-0.042	nan
-557.492	0.027	nan
-557.256	-0.013	nan
-557.020	0.006	nan
-556.784	-0.010	nan
-556.549	-0.068	nan
-556.313	-0.052	nan
-556.077	-0.032	nan
-555.841	-0.059	nan
-555.605	-0.042	nan
-555.369	-0.116	nan
-555.133	-0.114	nan
-554.897	-0.074	nan
-554.661	-0.061	nan
-554.426	-0.020	nan
-554.190	-0.058	nan
-553.954	-0.082	nan
-553.718	-0.059	nan
-553.482	-0.070	nan
-553.246	-0.080	nan
-553.010	-0.127	nan
-552.774	-0.154	nan
-552.539	-0.168	nan
-552.303	-0.190	nan
-552.067	-0.222	nan
-551.831	-0.276	nan
-551.595	-0.215	nan
-551.359	-0.228	nan
-551.123	-0.156	nan
-550.887	-0.124	nan
-550.651	-0.162	nan
-550.416	-0.132	nan
-550.180	-0.160	nan
-549.944	-0.132	nan
-549.708	-0.127	nan
-549.472	-0.197	nan
-549.236	-0.166	nan
-549.000	-0.129	nan
-548.764	-0.127	nan
-548.529	-0.154	nan
-548.293	-0.147	nan
-548.057	-0.172	nan
-547.821	-0.245	nan
-547.585	-0.248	nan
-547.349	-0.245	nan
-547.113	-0.265	nan
-546.877	-0.271	nan
-546.641	-0.263	nan
-546.406	-0.179	nan
-546.170	-0.209	nan
-545.934	-0.232	nan
-545.698	-0.228	nan
-545.462	-0.203	nan
-545.226	-0.153	nan
-544.990	-0.156	nan
-544.754	-0.132	nan
-544.519	-0.152	nan
-544.283	-0.190	nan
-544.047	-0.190	nan
-543.811	-0.216	nan
-543.575	-0.249	nan
-543.339	-0.256	nan
-543.103	-0.232	nan
-542.867	-0.173	nan
-542.631	-0.251	nan
-542.396	-0.295	nan
-542.160	-0.291	nan
-541.924	-0.330	nan
-541.688	-0.319	nan
-541.452	-0.322	nan
-541.216	-0.279	nan
-540.980	-0.343	nan
-540.744	-0.303	nan
-540.509	-0.250	nan
-540.273	-0.247	nan
-540.037	-0.285	nan
-539.801	-0.215	nan
-539.565	-0.155	nan
-539.329	-0.127	nan
-539.093	-0.181	nan
-538.857	-0.135	nan
-538.621	-0.077	nan
-538.386	-0.077	nan
-538.150	-0.022	nan
-537.914	-0.072	nan
-537.678	-0.017	nan
-537.442	-0.102	nan
-537.206	-0.081	nan
-536.970	-0.147	nan
-536.734	-0.119	nan
-536.499	-0.107	nan
-536.263	-0.184	nan
-536.027	-0.136	nan
-535.791	-0.136	nan
-535.555	-0.137	nan
-535.319	-0.134	nan
-535.083	-0.209	nan
-534.847	-0.170	nan
-534.611	-0.142	nan
-534.376	-0.200	nan
-534.140	-0.206	nan
-533.904	-0.222	nan
-533.668	-0.253	nan
-533.432	-0.222	nan
-533.196	-0.249	nan
-532.960	-0.219	nan
-532.724	-0.266	nan
-532.489	-0.289	nan
-532.253	-0.303	nan
-532.017	-0.298	nan
-531.781	-0.259	nan
-531.545	-0.279	nan
-531.309	-0.302	nan
-531.073	-0.276	nan
-530.837	-0.223	nan
-530.601	-0.223	nan
-530.366	-0.254	nan
-530.130	-0.284	nan
-529.894	-0.254	nan
-529.658	-0.242	nan
-529.422	-0.343	nan
-529.186	-0.381	nan
-528.950	-0.330	nan
-528.714	-0.357	nan
-528.479	-0.426	nan
-528.243	-0.417	nan
-528.007	-0.423	nan
-527.771	-0.465	nan
-527.535	-0.398	nan
-527.299	-0.398	nan
-527.063	-0.403	nan
-526.827	-0.304	nan
-526.591	-0.286	nan
-526.356	-0.315	nan
-526.120	-0.312	nan
-525.884	-0.272	nan
-525.648	-0.260	nan
-525.412	-0.296	nan
-525.176	-0.276	nan
-524.940	-0.263	nan
-524.704	-0.281	nan
-524.469	-0.248	nan
-524.233	-0.318	nan
-523.997	-0.255	nan
-523.761	-0.280	nan
-523.525	-0.295	nan
-523.289	-0.274	nan
-523.053	-0.228	nan
-522.817	-0.247	nan
-522.581	-0.295	nan
-522.346	-0.317	nan
-522.110	-0.339	nan
-521.874	-0.391	nan
-521.638	-0.414	nan
-521.402	-0.406	nan
-521.166	-0.399	nan
-520.930	-0.399	nan
-520.694	-0.297	nan
-520.459	-0.291	nan
-520.223	-0.299	nan
-519.987	-0.309	nan
-519.751	-0.267	nan
-519.515	-0.311	nan
-519.279	-0.331	nan
-519.043	-0.286	nan
-518.807	-0.359	nan
-518.572	-0.280	nan
-518.336	-0.356	nan
-518.100	-0.374	nan
-517.864	-0.326	nan
-517.628	-0.280	nan
-517.392	-0.221	nan
-517.156	-0.235	nan
-516.920	-0.207	nan
-516.684	-0.220	nan
-516.449	-0.187	nan
-516.213	-0.234	nan
-515.977	-0.215	nan
-515.741	-0.295	nan
-515.505	-0.309	nan
-515.269	-0.281	nan
-515.033	-0.293	nan
-514.797	-0.306	nan
-514.562	-0.343	nan
-514.326	-0.269	nan
-514.090	-0.313	nan
-513.854	-0.246	nan
-513.618	-0.222	nan
-513.382	-0.193	nan
-513.146	-0.201	nan
-512.910	-0.220	nan
-512.674	-0.237	nan
-512.439	-0.212	nan
-512.203	-0.182	nan
-511.967	-0.211	nan
-511.731	-0.262	nan
-511.495	-0.325	nan
-511.259	-0.336	nan
-511.023	-0.349	nan
-510.787	-0.309	nan
-510.552	-0.311	nan
-510.316	-0.326	nan
-510.080	-0.384	nan
-509.844	-0.394	nan
-509.608	-0.371	nan
-509.372	-0.361	nan
-509.136	-0.405	nan
-508.900	-0.433	nan
-508.664	-0.421	nan
-508.429	-0.314	nan
-508.193	-0.277	nan
-507.957	-0.300	nan
-507.721	-0.299	nan
-507.485	-0.275	nan
-507.249	-0.242	nan
-507.013	-0.260	nan
-506.777	-0.263	nan
-506.542	-0.230	nan
-506.306	-0.205	nan
-506.070	-0.238	nan
-505.834	-0.269	nan
-505.598	-0.282	nan
-505.362	-0.317	nan
-505.126	-0.279	nan
-504.890	-0.364	nan
-504.654	-0.434	nan
-504.419	-0.408	nan
-504.183	-0.462	nan
-503.947	-0.401	nan
-503.711	-0.460	nan
-503.475	-0.481	nan
-503.239	-0.401	nan
-503.003	-0.458	nan
-502.767	-0.503	nan
-502.532	-0.432	nan
-502.296	-0.410	nan
-502.060	-0.420	nan
-501.824	-0.399	nan
-501.588	-0.476	nan
-501.352	-0.380	nan
-501.116	-0.449	nan
-500.880	-0.457	nan
-500.644	-0.422	nan
-500.409	-0.497	nan
-500.173	-0.453	nan
-499.937	-0.454	nan
-499.701	-0.377	nan
-499.465	-0.447	nan
-499.229	-0.471	nan
-498.993	-0.420	nan
-498.757	-0.360	nan
-498.522	-0.408	nan
-498.286	-0.425	nan
-498.050	-0.482	nan
-497.814	-0.446	nan
-497.578	-0.404	nan
-497.342	-0.374	nan
-497.106	-0.272	nan
-496.870	-0.346	nan
-496.634	-0.322	nan
-496.399	-0.352	nan
-496.163	-0.396	nan
-495.927	-0.355	nan
-495.691	-0.347	nan
-495.455	-0.344	nan
-495.219	-0.388	nan
-494.983	-0.399	nan
-494.747	-0.367	nan
-494.512	-0.388	nan
-494.276	-0.322	nan
-494.040	-0.367	nan
-493.804	-0.340	nan
-493.568	-0.331	nan
-493.332	-0.408	nan
-493.096	-0.417	nan
-492.860	-0.429	nan
-492.624	-0.498	nan
-492.389	-0.553	nan
-492.153	-0.523	nan
-491.917	-0.588	nan
-491.681	-0.600	nan
-491.445	-0.560	nan
-491.209	-0.570	nan
-490.973	-0.453	nan
-490.737	-0.415	nan
-490.502	-0.428	nan
-490.266	-0.432	nan
-490.030	-0.409	nan
-489.794	-0.412	nan
-489.558	-0.377	nan
-489.322	-0.469	nan
-489.086	-0.460	nan
-488.850	-0.461	nan
-488.614	-0.547	nan
-488.379	-0.480	nan
-488.143	-0.419	nan
-487.907	-0.450	nan
-487.671	-0.400	nan
-487.435	-0.416	nan
-487.199	-0.438	nan
-486.963	-0.434	nan
-486.727	-0.503	nan
-486.492	-0.469	nan
-486.256	-0.518	nan
-486.020	-0.453	nan
-485.784	-0.484	nan
-485.548	-0.434	nan
-485.312	-0.413	nan
-485.076	-0.380	nan
-484.840	-0.328	nan
-484.604	-0.430	nan
-484.369	-0.454	nan
-484.133	-0.445	nan
-483.897	-0.447	nan
-483.661	-0.492	nan
-483.425	-0.468	nan
-483.189	-0.443	nan
-482.953	-0.441	nan
-482.717	-0.445	nan
-482.482	-0.505	nan
-482.246	-0.531	nan
-482.010	-0.573	nan
-481.774	-0.538	nan
-481.538	-0.599	nan
-481.302	-0.551	nan
-481.066	-0.528	nan
-480.830	-0.559	nan
-480.594	-0.459	nan
-480.359	-0.433	nan
-480.123	-0.541	nan
-479.887	-0.539	nan
[truncated: 5,143 more rows]
