# Supplementary material for: Energy–speed relationship of quantum particles challenges Bohmian mechanics
Source: Nature. 2025 Jul 2;643(8070):67–72. doi: 10.1038/s41586-025-09099-4 (PMC12221975; doi:10.1038/s41586-025-09099-4)
Supplement: Supplementary file 3 — Source Data Fig. 2 [file 41586_2025_9099_MOESM3_ESM.zip › Fig2d.csv]

#Fig. 2d: position x (μm)	relative population auxiliary waveguide for Delta=0.28meV (%)	relative population auxiliary waveguide for Delta=0.12meV (%)	relative population auxiliary waveguide for Delta=0.06 (%)
0.000	-0.028	0.030	0.033
0.853	-0.074	0.262	0.243
1.705	0.392	0.606	0.557
2.558	0.024	1.037	0.991
3.411	0.076	1.505	1.843
4.264	0.397	2.143	2.435
5.116	0.533	2.825	3.254
5.969	0.329	2.877	4.754
6.822	0.631	3.158	6.813
7.675	0.823	3.446	9.057
8.527	1.364	3.610	10.436
9.380	1.762	4.007	12.159
10.233	1.850	3.961	14.495
11.086	2.052	4.779	16.991
11.938	3.281	4.868	19.106
12.791	3.065	4.436	20.704
13.644	4.210	5.259	22.908
14.497	4.548	7.163	27.792
15.349	5.197	7.942	29.763
16.202	5.248	8.849	30.117
17.055	5.421	10.610	32.081
17.908	4.449	13.129	34.320
18.760	4.918	14.698	nan
19.613	4.445	15.709	nan
20.466	4.045	17.358	nan
21.319	5.281	18.257	nan
22.171	6.740	20.592	nan
23.024	7.397	21.216	nan
23.877	6.850	21.386	nan
24.730	7.401	21.357	nan
25.582	8.729	22.153	nan
26.435	9.844	22.232	nan
27.288	11.155	21.887	nan
28.141	11.422	22.219	nan
28.993	11.787	23.946	nan
29.846	13.067	25.020	nan
30.699	11.383	26.372	nan
31.552	12.641	27.586	nan
32.404	13.642	29.717	nan
33.257	14.129	32.116	nan
34.110	13.590	nan	nan
34.963	13.272	nan	nan
35.815	15.275	nan	nan
36.668	15.437	nan	nan
37.521	17.438	nan	nan
38.374	19.595	nan	nan
39.226	20.048	nan	nan
40.079	21.356	nan	nan
40.932	23.125	nan	nan
41.785	24.670	nan	nan
42.637	23.763	nan	nan
43.490	25.676	nan	nan
44.343	25.319	nan	nan
