# Supplementary material for: Energy–speed relationship of quantum particles challenges Bohmian mechanics
Source: Nature. 2025 Jul 2;643(8070):67–72. doi: 10.1038/s41586-025-09099-4 (PMC12221975; doi:10.1038/s41586-025-09099-4)
Supplement: Supplementary file 3 — Source Data Fig. 2 [file 41586_2025_9099_MOESM3_ESM.zip › Fig2e.csv]

#Fig. 2e: position x(μm)	relative population auxiliary waveguide for Delta=-0.03 (%)	relative population auxiliary waveguide for Delta=-0.04 (%)	relative population auxiliary waveguide for Delta=-0.07 (%)
0.000	0.023	0.028	0.013
0.853	0.209	0.088	0.012
1.705	0.512	0.257	0.048
2.558	0.999	0.530	0.178
3.411	1.643	0.816	0.351
4.264	2.220	1.160	0.525
5.116	2.830	1.500	0.682
5.969	3.757	2.156	0.921
6.822	5.054	3.276	1.410
7.675	6.411	4.110	1.756
8.527	8.218	5.175	2.206
9.380	10.188	6.086	3.439
10.233	11.096	7.443	3.967
11.086	12.812	8.257	5.430
11.938	14.790	9.351	5.854
12.791	16.085	10.772	5.704
13.644	nan	12.259	5.972
14.497	nan	14.947	7.982
15.349	nan	15.176	9.454
16.202	nan	15.498	10.850
