# Supplementary material for: Energy–speed relationship of quantum particles challenges Bohmian mechanics
Source: Nature. 2025 Jul 2;643(8070):67–72. doi: 10.1038/s41586-025-09099-4 (PMC12221975; doi:10.1038/s41586-025-09099-4)
Supplement: Supplementary file 3 — Source Data Fig. 2 [file 41586_2025_9099_MOESM3_ESM.zip › Fig2a.csv]

#Fig. 2a: position x (μm)	population main waveguide (a.u.)	population auxiliary waveguide (a.u.)
0.000	697.899	0.228
0.853	765.148	1.862
1.705	804.088	4.503
2.558	801.940	8.028
3.411	776.301	14.580
4.264	742.535	18.534
5.116	701.062	23.580
5.969	671.263	33.501
6.822	642.068	46.939
7.675	622.137	61.960
8.527	629.898	73.396
9.380	626.909	86.776
10.233	617.953	104.760
11.086	611.445	125.153
11.938	582.726	137.634
12.791	552.314	144.210
13.644	534.367	158.784
14.497	519.655	200.013
15.349	492.102	208.533
16.202	470.126	202.606
17.055	453.431	214.178
17.908	430.931	225.172
18.760	426.726	238.625
19.613	425.685	243.867
20.466	413.535	248.212
21.319	409.915	251.414
22.171	405.420	243.927
23.024	395.127	238.635
23.877	390.719	237.038
24.730	375.181	228.587
25.582	343.655	220.465
26.435	318.013	217.585
27.288	301.361	230.826
28.141	274.820	225.634
28.993	264.249	237.665
29.846	261.863	255.980
30.699	256.505	254.241
31.552	249.409	272.792
32.404	235.331	301.753
33.257	229.127	325.883
34.110	217.212	358.577
34.963	205.919	393.218
35.815	194.508	425.677
36.668	183.514	462.778
37.521	176.616	488.513
38.374	153.904	504.054
39.226	142.559	556.180
40.079	138.031	573.519
40.932	121.625	603.247
41.785	117.917	613.802
42.637	106.950	614.491
43.490	96.186	634.669
44.343	88.002	642.984
45.196	82.222	652.026
46.048	70.583	629.026
46.901	58.189	609.109
47.754	49.893	610.857
48.607	37.417	609.502
49.459	25.442	591.329
50.312	18.367	585.716
51.165	15.914	576.695
52.017	12.215	564.912
52.870	6.306	532.100
53.723	3.245	514.227
54.576	1.870	510.880
55.428	0.348	492.516
56.281	0.676	482.110
57.134	0.613	463.044
57.987	4.018	469.352
58.839	5.390	461.865
59.692	7.013	457.745
60.545	9.460	456.471
61.398	14.604	446.529
62.250	15.486	452.358
63.103	19.480	435.387
63.956	20.887	419.701
64.809	16.772	439.761
65.661	15.268	435.593
66.514	15.712	427.974
67.367	15.972	411.292
68.220	14.280	419.543
69.072	15.726	409.485
69.925	16.374	392.099
70.778	15.582	395.141
71.631	16.801	388.266
72.483	23.913	390.944
73.336	26.702	391.620
74.189	28.574	372.179
75.042	34.019	369.562
75.894	45.254	372.023
76.747	58.877	358.651
77.600	73.073	343.640
78.453	83.016	335.732
79.305	96.323	332.460
80.158	107.411	325.874
81.011	118.523	320.248
81.864	126.386	312.029
82.716	138.433	317.422
83.569	146.235	315.085
84.422	155.684	313.068
85.275	158.726	307.179
86.127	156.378	295.064
86.980	158.847	297.621
87.833	154.264	275.618
88.686	143.039	253.622
89.538	142.293	254.361
90.391	143.483	239.310
91.244	132.935	224.576
92.097	129.957	213.011
92.949	130.945	188.601
93.802	135.298	176.962
94.655	134.720	167.946
95.508	148.571	151.417
96.360	148.886	147.674
97.213	152.947	134.912
98.066	163.017	132.230
98.919	173.473	130.022
99.771	193.886	127.244
100.624	209.531	127.676
101.477	224.873	136.213
102.329	244.776	138.698
103.182	262.053	136.035
104.035	283.619	135.584
104.888	301.487	128.719
105.740	310.093	139.051
106.593	321.187	136.578
107.446	322.639	142.655
108.299	329.896	133.737
109.151	321.754	117.366
110.004	305.973	102.504
110.857	306.531	95.509
111.710	300.542	87.381
112.562	292.399	70.308
113.415	279.978	55.795
114.268	277.620	55.535
115.121	280.486	33.138
115.973	272.700	35.188
116.826	287.486	26.329
117.679	286.949	16.995
118.532	285.875	15.875
119.384	311.348	12.461
120.237	316.858	12.026
121.090	320.268	9.549
121.943	339.390	14.715
122.795	348.378	15.953
123.648	353.102	19.906
124.501	360.459	23.999
125.354	358.486	23.784
126.206	344.732	24.852
127.059	347.396	24.324
127.912	345.670	25.930
128.765	335.333	25.338
129.617	325.027	20.474
130.470	320.706	17.829
131.323	331.212	10.222
132.176	320.332	10.726
133.028	314.092	5.449
133.881	308.300	3.136
134.734	307.856	0.805
135.587	316.829	0.939
136.439	312.504	2.446
137.292	328.709	2.706
138.145	342.329	4.747
138.998	348.034	8.124
139.850	359.050	11.159
140.703	354.891	12.806
141.556	358.929	14.070
142.409	362.301	17.734
143.261	349.104	17.510
144.114	357.277	19.660
144.967	361.203	16.943
145.820	336.367	19.602
146.672	326.386	18.713
147.525	307.909	14.074
148.378	297.292	11.090
149.231	282.441	10.364
150.083	265.768	11.857
150.936	259.169	9.352
151.789	253.315	7.659
152.642	241.379	11.653
153.494	240.860	16.942
154.347	234.420	16.815
155.200	235.628	22.385
156.052	244.614	32.600
156.905	235.305	36.996
157.758	264.221	40.695
158.611	294.005	56.011
159.463	296.729	63.231
160.316	290.589	70.201
161.169	296.765	76.034
162.022	301.036	81.192
162.874	293.683	87.677
163.727	284.033	87.324
164.580	271.812	85.896
165.433	252.720	90.366
166.285	236.894	88.199
167.138	227.917	86.631
167.991	214.514	83.639
168.844	195.127	73.778
169.696	175.096	68.212
170.549	175.559	69.837
171.402	167.908	66.686
172.255	152.374	79.440
173.107	147.885	83.164
173.960	148.922	84.238
174.813	142.395	94.942
175.666	139.882	106.022
176.518	150.339	107.741
177.371	160.130	121.034
178.224	161.774	128.636
179.077	158.246	145.154
179.929	167.242	146.702
180.782	168.857	156.871
181.635	158.996	160.152
182.488	150.937	164.553
183.340	149.317	163.102
184.193	145.101	163.228
185.046	136.026	165.345
185.899	124.811	156.829
186.751	121.274	156.019
187.604	111.127	153.885
188.457	94.926	148.980
189.310	88.029	142.037
190.162	81.281	160.505
191.015	76.892	180.371
191.868	67.444	170.041
192.721	62.296	187.417
193.573	59.583	192.961
194.426	53.853	204.639
195.279	48.907	205.450
196.132	45.851	221.733
196.984	45.415	222.801
197.837	45.256	230.339
198.690	42.361	250.023
199.543	40.591	247.251
200.395	38.147	244.455
201.248	40.225	246.041
202.101	39.505	243.027
202.954	34.468	237.165
203.806	33.041	239.185
204.659	28.814	228.375
205.512	28.701	221.278
206.364	28.647	206.877
207.217	22.986	203.046
208.070	21.107	195.308
208.923	20.299	201.862
209.775	13.314	201.469
210.628	12.953	197.386
211.481	10.819	197.152
212.334	5.546	220.184
213.186	3.776	222.691
214.039	4.319	238.469
214.892	4.099	245.989
215.745	3.882	263.822
216.597	3.366	278.895
217.450	2.953	290.377
218.303	1.206	291.679
219.156	1.207	289.587
220.008	0.423	285.961
220.861	0.714	275.382
221.714	2.055	267.320
222.567	1.285	241.844
223.419	1.259	236.437
224.272	0.625	221.003
225.125	0.467	210.591
225.978	2.213	203.944
226.830	2.782	190.704
227.683	2.716	185.543
228.536	2.713	186.015
229.389	5.046	195.413
230.241	6.735	191.336
231.094	7.506	195.831
231.947	9.845	198.611
232.800	11.195	213.578
233.652	13.414	224.295
234.505	15.623	228.667
235.358	13.910	236.033
236.211	16.725	239.413
237.063	18.192	236.958
237.916	15.121	238.782
238.769	16.759	231.588
239.622	17.718	217.413
240.474	14.178	209.235
241.327	12.409	179.434
242.180	11.970	172.180
243.033	12.656	163.431
243.885	15.503	155.982
244.738	18.431	136.022
245.591	25.470	134.691
246.444	26.492	131.489
247.296	25.334	123.598
248.149	31.869	135.375
249.002	37.411	141.415
249.855	40.391	156.117
250.707	44.885	162.633
251.560	49.940	166.133
252.413	53.909	175.726
253.266	51.399	185.364
254.118	53.513	197.999
254.971	58.416	202.083
255.824	55.914	187.769
256.676	50.903	188.040
257.529	52.153	185.026
258.382	51.183	173.218
259.235	48.393	162.406
260.087	56.905	149.665
260.940	50.939	129.021
261.793	50.640	119.737
262.646	61.123	96.780
263.498	60.179	89.153
264.351	69.938	82.844
265.204	74.546	63.743
266.057	84.248	67.258
266.909	92.306	60.357
267.762	93.373	65.872
268.615	101.542	66.263
269.468	105.418	68.526
270.320	104.809	81.720
271.173	110.342	84.419
272.026	105.896	81.934
272.879	100.105	89.404
273.731	91.489	91.412
274.584	86.985	91.099
275.437	85.964	80.708
276.290	81.379	80.523
277.142	81.705	77.384
277.995	83.056	77.416
278.848	87.279	70.095
279.701	99.380	57.284
280.553	100.515	48.916
281.406	105.489	39.365
282.259	122.526	35.933
283.112	133.156	29.991
283.964	139.427	28.447
284.817	146.243	23.582
285.670	156.811	25.743
286.523	159.495	28.230
287.375	156.074	29.509
288.228	159.358	33.592
289.081	153.885	31.891
289.934	151.593	35.772
290.786	146.299	36.069
291.639	135.073	37.652
292.492	125.210	38.175
293.345	126.659	34.499
294.197	118.952	35.896
295.050	120.868	38.555
295.903	129.395	30.353
296.756	133.170	22.824
297.608	132.695	18.809
298.461	142.118	14.819
299.314	153.239	11.358
300.167	157.074	8.183
301.019	170.326	4.977
301.872	172.762	4.112
302.725	168.959	1.768
303.578	168.013	2.286
304.430	161.094	3.843
305.283	164.527	3.844
306.136	157.642	6.470
306.988	143.685	5.301
307.841	139.357	7.313
308.694	132.141	6.655
309.547	122.578	7.017
310.399	118.981	12.407
311.252	117.793	6.100
312.105	124.618	5.544
312.958	121.093	6.875
313.810	130.226	5.243
314.663	146.631	5.259
315.516	154.128	4.616
316.369	163.377	5.425
317.221	161.780	3.781
318.074	170.630	2.269
318.927	173.683	1.366
319.780	168.715	1.878
320.632	163.545	2.794
321.485	164.565	2.233
322.338	165.190	0.642
323.191	161.792	1.197
324.043	152.726	1.255
324.896	134.965	1.499
325.749	124.569	-1.196
326.602	112.674	0.764
327.454	105.994	3.637
328.307	101.041	2.270
329.160	93.459	3.703
330.013	98.058	5.665
330.865	103.491	8.773
331.718	118.064	9.075
332.571	128.398	7.487
333.424	127.876	11.514
334.276	138.579	12.890
335.129	157.070	18.569
335.982	157.235	12.062
336.835	156.739	15.683
337.687	146.372	13.168
338.540	139.485	10.370
339.393	133.455	12.930
340.246	116.665	9.563
341.098	104.655	10.427
341.951	93.160	7.523
342.804	95.834	9.761
343.657	91.651	11.855
344.509	86.584	12.673
345.362	82.227	13.389
346.215	80.633	18.591
347.068	87.919	23.650
347.920	93.700	24.824
348.773	90.742	25.730
349.626	98.407	29.037
350.479	99.081	27.853
351.331	103.753	32.327
352.184	103.397	28.397
353.037	102.425	31.396
353.890	101.304	33.966
354.742	96.214	29.583
355.595	91.055	30.111
356.448	86.328	30.032
357.300	79.174	26.009
358.153	78.589	30.392
359.006	67.058	24.272
359.859	64.918	30.631
360.711	62.655	33.764
361.564	59.185	31.572
362.417	64.449	32.600
363.270	65.863	36.716
364.122	70.729	41.873
364.975	77.313	45.491
365.828	75.945	48.427
366.681	73.750	54.298
367.533	80.636	59.783
368.386	77.121	57.790
369.239	77.452	55.111
370.092	71.835	51.833
370.944	65.484	56.663
371.797	62.613	56.346
372.650	55.068	50.402
373.503	49.222	52.974
374.355	47.352	52.120
375.208	34.927	54.694
376.061	33.078	58.805
376.914	39.057	62.256
377.766	37.556	65.378
378.619	38.004	60.336
379.472	36.569	62.652
380.325	41.136	62.255
381.177	40.677	63.700
382.030	37.746	61.034
382.883	44.509	69.812
383.736	42.596	73.278
384.588	40.363	68.107
385.441	39.475	68.470
386.294	33.807	68.675
387.147	30.806	67.837
387.999	26.726	70.557
388.852	25.008	74.781
389.705	24.211	66.903
390.558	21.314	72.762
391.410	18.271	79.609
392.263	17.089	74.558
393.116	16.598	78.779
393.969	12.965	77.893
394.821	17.673	80.315
395.674	15.803	88.423
396.527	12.181	77.801
397.380	12.128	78.782
398.232	14.012	82.075
399.085	12.964	75.802
399.938	12.551	71.718
400.791	10.667	78.507
401.643	10.369	76.682
402.496	8.047	75.603
403.349	7.695	81.902
404.202	7.644	86.944
405.054	4.756	89.577
405.907	4.715	88.018
406.760	4.840	93.761
407.612	4.297	97.545
408.465	3.530	90.024
409.318	4.816	87.659
410.171	5.538	89.754
411.023	3.530	91.539
411.876	3.480	82.170
412.729	4.271	78.472
413.582	3.035	79.613
414.434	3.065	77.732
415.287	3.552	83.854
416.140	2.513	77.898
416.993	-0.428	80.996
417.845	1.420	78.529
418.698	1.841	78.511
419.551	1.819	80.686
420.404	2.488	78.622
421.256	2.367	81.808
422.109	1.533	77.576
422.962	0.301	76.564
423.815	-0.060	75.954
424.667	1.763	76.717
425.520	0.638	80.030
426.373	0.497	78.493
427.226	1.299	78.373
428.078	2.827	74.252
428.931	1.517	77.537
429.784	1.825	73.785
430.637	0.985	73.016
431.489	0.351	66.089
432.342	1.461	72.621
433.195	1.496	78.376
434.048	0.318	69.856
434.900	1.044	76.813
435.753	1.946	75.202
436.606	2.614	71.420
437.459	2.189	69.411
438.311	3.834	75.383
439.164	2.924	71.078
440.017	2.999	74.091
440.870	2.207	71.954
441.722	1.021	72.562
442.575	2.172	69.422
443.428	3.013	66.920
444.281	2.837	72.790
445.133	2.911	73.763
445.986	2.538	73.783
446.839	4.465	66.347
447.692	6.880	70.696
448.544	3.382	69.738
449.397	5.988	62.634
450.250	6.967	71.288
451.103	6.604	69.881
451.955	9.403	68.814
452.808	9.897	67.120
453.661	11.739	68.366
454.514	9.908	58.902
455.366	11.425	68.876
456.219	12.976	57.140
457.072	11.019	71.386
457.925	11.044	63.885
458.777	9.519	61.569
459.630	10.171	60.798
460.483	10.680	63.490
461.335	11.567	59.075
462.188	12.243	61.380
463.041	15.015	55.068
463.894	13.696	57.112
464.746	10.206	52.536
465.599	14.487	53.808
466.452	12.406	47.815
467.305	13.085	51.532
468.157	18.759	47.988
469.010	18.605	52.349
469.863	16.859	48.909
470.716	19.165	49.983
471.568	15.921	52.298
472.421	19.923	49.436
473.274	19.978	46.734
474.127	18.143	45.119
474.979	20.525	47.379
475.832	23.067	44.339
476.685	22.115	45.137
477.538	24.324	47.348
478.390	25.727	39.926
479.243	21.833	41.445
480.096	23.320	44.710
480.949	24.665	40.418
481.801	22.964	39.455
482.654	21.043	36.858
483.507	22.430	42.024
484.360	27.972	38.308
485.212	24.745	36.536
486.065	28.438	31.409
486.918	25.498	35.191
487.771	26.273	31.573
488.623	28.336	35.840
489.476	27.962	28.903
490.329	31.346	29.369
491.182	29.745	38.024
492.034	29.957	27.747
492.887	33.216	30.361
493.740	27.871	31.175
494.593	31.907	29.220
495.445	33.780	31.946
496.298	34.966	29.914
497.151	33.782	29.127
498.004	34.415	29.226
498.856	37.045	27.064
499.709	33.814	24.222
