# Supplementary material for: Energy–speed relationship of quantum particles challenges Bohmian mechanics
Source: Nature. 2025 Jul 2;643(8070):67–72. doi: 10.1038/s41586-025-09099-4 (PMC12221975; doi:10.1038/s41586-025-09099-4)
Supplement: Supplementary file 3 — Source Data Fig. 2 [file 41586_2025_9099_MOESM3_ESM.zip › Fig2b.csv]

#Fig. 2b: position x (μm)	population main waveguide (a.u.)	population auxiliary waveguide (a.u.)
0.000	3822.381	0.865
0.853	3731.048	7.815
1.705	3550.426	18.287
2.558	3319.658	33.482
3.411	3125.130	52.188
4.264	2871.397	65.186
5.116	2584.609	75.288
5.969	2353.016	91.846
6.822	2149.599	114.412
7.675	1904.975	130.504
8.527	1687.682	151.105
9.380	1550.250	175.853
10.233	1440.879	179.834
11.086	1330.937	195.581
11.938	1255.436	217.911
12.791	1158.243	222.007
13.644	1048.776	225.597
14.497	945.294	243.558
15.349	878.754	250.072
16.202	836.743	240.925
17.055	774.228	244.338
17.908	738.319	241.492
18.760	700.905	236.246
19.613	681.098	248.728
20.466	654.078	253.810
21.319	635.372	244.228
22.171	598.421	235.853
23.024	547.932	228.197
23.877	513.002	227.400
24.730	462.874	220.806
25.582	425.703	212.550
26.435	415.071	194.216
27.288	406.228	188.479
28.141	384.130	181.840
28.993	370.932	190.294
29.846	357.925	184.888
30.699	341.164	172.992
31.552	328.724	172.956
32.404	319.612	165.647
33.257	299.480	159.607
34.110	277.573	147.627
34.963	263.349	157.482
35.815	249.879	148.218
36.668	245.427	139.038
37.521	244.057	142.366
38.374	236.739	126.652
39.226	224.119	125.246
40.079	224.534	111.357
40.932	203.835	107.315
41.785	183.718	112.840
42.637	176.788	105.611
43.490	169.011	117.650
44.343	151.564	112.723
45.196	141.483	109.498
46.048	133.362	103.575
46.901	137.525	90.964
47.754	136.763	84.356
48.607	127.026	84.457
49.459	121.743	79.364
50.312	115.066	77.241
51.165	121.117	75.763
52.017	126.148	79.381
52.870	124.921	82.530
53.723	121.309	77.283
54.576	122.158	77.132
55.428	113.692	79.902
56.281	102.482	83.193
57.134	98.915	81.364
57.987	97.917	76.989
58.839	86.114	73.062
59.692	84.922	72.099
60.545	95.097	71.474
61.398	95.844	75.282
62.250	95.457	72.087
63.103	96.759	68.772
63.956	97.280	66.167
64.809	88.840	65.679
65.661	88.758	67.324
66.514	90.075	64.168
67.367	82.249	73.933
68.220	71.123	72.520
69.072	64.762	72.905
69.925	65.787	62.658
70.778	61.862	57.567
71.631	52.712	53.328
72.483	52.753	53.560
73.336	47.959	51.107
74.189	46.841	50.383
75.042	46.809	46.834
75.894	48.178	45.433
76.747	54.662	42.702
77.600	50.244	44.036
78.453	46.637	39.470
79.305	45.777	39.874
80.158	46.103	40.296
81.011	48.771	38.183
81.864	44.342	35.500
82.716	44.362	31.958
83.569	40.140	37.824
84.422	41.222	36.302
85.275	46.232	35.654
86.127	41.679	37.987
86.980	37.049	37.317
87.833	37.683	30.139
88.686	31.628	29.765
89.538	30.582	26.105
90.391	35.207	21.713
91.244	35.163	24.154
92.097	40.795	20.354
92.949	35.374	18.674
93.802	27.750	16.756
94.655	30.357	18.571
95.508	25.099	18.094
96.360	20.978	17.639
97.213	24.451	20.949
98.066	21.681	19.639
98.919	23.385	17.920
99.771	22.969	20.712
