# Supplementary material for: Energy–speed relationship of quantum particles challenges Bohmian mechanics
Source: Nature. 2025 Jul 2;643(8070):67–72. doi: 10.1038/s41586-025-09099-4 (PMC12221975; doi:10.1038/s41586-025-09099-4)
Supplement: Supplementary file 3 — Source Data Fig. 2 [file 41586_2025_9099_MOESM3_ESM.zip › Fig2c.csv]

#Fig. 2c: Delta (meV)	decay constant (1/um)	error of decay constant (1/um)
-0.333	246807.706	2508.771
-0.319	246819.762	1578.191
-0.304	246006.688	1438.636
-0.289	242495.660	1172.059
-0.274	236169.116	1397.507
-0.259	227533.197	1395.274
-0.244	218578.891	864.159
-0.230	210723.465	922.108
-0.215	203523.688	1065.439
-0.200	191636.880	1834.001
-0.185	192010.513	690.958
-0.170	183569.847	822.418
-0.156	173716.412	779.176
-0.141	166591.364	613.192
-0.126	155660.049	1096.463
-0.111	145415.742	745.634
-0.096	133784.487	692.359
-0.081	119537.026	1431.792
-0.067	98709.115	1847.572
-0.052	77376.274	2079.778
-0.037	62668.589	1836.056
-0.022	57152.274	1052.642
-0.007	62845.564	1222.310
