# Supplementary material for: Energy–speed relationship of quantum particles challenges Bohmian mechanics
Source: Nature. 2025 Jul 2;643(8070):67–72. doi: 10.1038/s41586-025-09099-4 (PMC12221975; doi:10.1038/s41586-025-09099-4)
Supplement: Supplementary file 4 — Source Data Fig. 3 [file 41586_2025_9099_MOESM4_ESM.zip › Fig3b.csv]

#Fig. 3b: Delta (meV)	dwell time (ps)	error of dwell time (ps)	(decay length)/speed (ps)	error of (decay length)/speed (ps)
-0.333	0.546	0.002	1.561	0.016
-0.319	0.600	0.026	1.003	0.092
-0.304	0.859	0.078	1.020	0.088
-0.289	0.945	0.073	1.157	0.054
-0.274	1.012	0.060	1.263	0.050
-0.259	1.120	0.056	1.355	0.040
-0.244	1.209	0.044	1.426	0.029
-0.230	1.318	0.042	1.487	0.025
-0.215	1.409	0.040	1.529	0.030
-0.200	1.511	0.031	1.706	0.030
-0.185	1.649	0.033	1.566	0.040
-0.170	1.844	0.035	1.700	0.045
-0.156	2.044	0.036	1.914	0.033
-0.141	2.289	0.038	2.034	0.036
-0.126	2.561	0.046	2.393	0.040
-0.111	2.843	0.047	2.737	0.030
-0.096	3.311	0.056	3.107	0.037
-0.081	4.181	0.116	4.018	0.071
-0.067	5.619	0.216	5.872	0.155
-0.052	6.775	0.412	9.488	0.360
-0.037	6.533	0.329	13.325	0.677
-0.022	7.513	0.517	17.557	0.986
