# Supplementary material for: Energy–speed relationship of quantum particles challenges Bohmian mechanics
Source: Nature. 2025 Jul 2;643(8070):67–72. doi: 10.1038/s41586-025-09099-4 (PMC12221975; doi:10.1038/s41586-025-09099-4)
Supplement: Supplementary file 4 — Source Data Fig. 3 [file 41586_2025_9099_MOESM4_ESM.zip › Fig3a.csv]

#Fig. 3a: Delta (meV)	speed (km/s)	error of speed (km/s)
-0.319	4039.910	371.336
-0.304	3985.245	341.451
-0.289	3565.277	164.181
-0.274	3352.844	130.731
-0.259	3242.639	94.403
-0.244	3207.959	64.207
-0.230	3192.253	52.091
-0.215	3212.992	60.758
-0.200	3057.896	44.724
-0.185	3325.351	84.433
-0.170	3204.421	83.399
-0.156	3006.829	50.484
-0.141	2951.528	50.408
-0.126	2685.052	41.114
-0.111	2512.293	23.874
-0.096	2405.713	26.110
-0.081	2082.033	26.725
-0.067	1725.270	32.131
-0.052	1362.083	36.413
-0.037	1197.535	49.746
-0.022	996.561	52.852
-0.007	859.805	46.306
0.007	875.592	32.141
0.022	1006.988	31.865
0.037	1150.542	27.217
0.052	1434.890	34.182
0.067	1728.114	35.827
0.081	1959.114	26.040
0.096	2170.214	19.078
0.111	2261.054	19.871
0.126	2389.383	23.774
0.141	2540.513	25.140
0.156	2595.978	18.142
0.170	2666.823	22.743
0.185	2794.584	18.572
0.200	2977.428	26.554
0.215	3131.513	27.412
0.230	3361.062	23.250
0.244	3457.276	20.403
0.259	3482.050	23.833
0.274	3552.197	26.345
0.289	3616.926	33.269
0.304	3659.662	46.626
0.319	3834.428	52.356
0.333	4033.528	127.584
0.348	4039.110	97.881
