# Supplementary material for: Energy–speed relationship of quantum particles challenges Bohmian mechanics
Source: Nature. 2025 Jul 2;643(8070):67–72. doi: 10.1038/s41586-025-09099-4 (PMC12221975; doi:10.1038/s41586-025-09099-4)
Supplement: Supplementary file 5 — Source Data Fig. 4 [file 41586_2025_9099_MOESM5_ESM.zip]

Archive with 2 entries (2 files):
- Fig4c.csv
- Fig4b.csv
