# Supplementary material for: Energy–speed relationship of quantum particles challenges Bohmian mechanics
Source: Nature. 2025 Jul 2;643(8070):67–72. doi: 10.1038/s41586-025-09099-4 (PMC12221975; doi:10.1038/s41586-025-09099-4)
Supplement: Supplementary file 5 — Source Data Fig. 4 [file 41586_2025_9099_MOESM5_ESM.zip › Fig4c.csv]

#Fig. 4c: Delta(meV)	phase gradient velocity v_S (km/s)	error v_S (km/s)	mean value v_S (km/s)	error mean value v_S (km/s)
-0.141	-25.572	63.015	59.302	42.144
-0.129	3.123	42.980	59.302	42.144
-0.117	109.511	41.398	59.302	42.144
-0.105	28.316	35.825	59.302	42.144
-0.093	42.006	39.213	59.302	42.144
-0.081	68.845	32.992	59.302	42.144
-0.069	115.028	31.361	59.302	42.144
-0.056	133.159	40.618	59.302	42.144
-0.044	164.167	51.898	59.302	42.144
