# Supplementary material for: Energy–speed relationship of quantum particles challenges Bohmian mechanics
Source: Nature. 2025 Jul 2;643(8070):67–72. doi: 10.1038/s41586-025-09099-4 (PMC12221975; doi:10.1038/s41586-025-09099-4)
Supplement: Supplementary file 5 — Source Data Fig. 4 [file 41586_2025_9099_MOESM5_ESM.zip › Fig4b.csv]

#Fig. 4b: position x (μm)	interference pattern signal for Delta=0.10meV (a.u.)	interference pattern signal for Delta=-0.08meV (a.u.)
-40.421	33.393	nan
-40.035	31.760	nan
-39.648	32.807	nan
-39.261	33.461	nan
-38.874	33.120	nan
-38.487	30.734	nan
-38.101	30.720	nan
-37.714	33.239	nan
-37.327	40.227	nan
-36.940	50.767	nan
-36.553	61.772	nan
-36.167	71.365	nan
-35.780	74.491	nan
-35.393	74.513	nan
-35.006	71.750	nan
-34.619	71.379	nan
-34.233	75.125	nan
-33.846	84.083	nan
-33.459	95.359	nan
-33.072	107.424	nan
-32.685	113.475	nan
-32.298	110.496	nan
-31.912	100.184	nan
-31.525	87.342	nan
-31.138	77.327	nan
-30.751	71.634	nan
-30.364	73.461	nan
-29.978	79.239	nan
-29.591	88.489	nan
-29.204	94.409	nan
-28.817	92.176	nan
-28.430	82.858	nan
-28.044	68.122	nan
-27.657	55.993	nan
-27.270	50.168	nan
-26.883	51.591	nan
-26.496	56.534	nan
-26.110	63.914	nan
-25.723	67.162	nan
-25.336	64.747	nan
-24.949	57.182	nan
-24.562	48.855	nan
-24.176	40.487	nan
-23.789	38.681	nan
-23.402	42.751	nan
-23.015	49.906	nan
-22.628	57.470	nan
-22.241	60.329	nan
-21.855	55.701	nan
-21.468	49.207	nan
-21.081	43.688	nan
-20.694	40.370	nan
-20.307	45.398	nan
-19.921	53.679	nan
-19.534	63.229	nan
-19.147	72.698	nan
-18.760	74.818	nan
-18.373	70.610	nan
-17.987	64.685	nan
-17.600	60.524	nan
-17.213	62.583	nan
-16.826	72.613	nan
-16.439	86.216	nan
-16.053	101.195	nan
-15.666	109.420	nan
-15.279	108.754	nan
-14.892	99.005	nan
-14.505	88.092	nan
-14.119	80.636	nan
-13.732	82.759	nan
-13.345	93.904	nan
-12.958	111.702	nan
-12.571	127.852	nan
-12.184	136.385	nan
-11.798	132.970	nan
-11.411	120.471	nan
-11.024	102.522	nan
-10.637	86.955	nan
-10.250	81.921	nan
-9.864	88.037	nan
-9.477	101.959	14.962
-9.090	117.035	13.549
-8.703	127.220	11.921
-8.316	124.687	10.255
-7.930	112.176	9.697
-7.543	95.481	9.389
-7.156	77.986	10.341
-6.769	69.614	10.876
-6.382	70.846	11.118
-5.996	79.488	11.450
-5.609	90.578	10.081
-5.222	95.553	9.620
-4.835	92.076	8.526
-4.448	81.959	7.283
-4.061	67.849	6.954
-3.675	57.374	6.569
-3.288	52.764	7.140
-2.901	55.860	8.100
-2.514	64.150	8.618
-2.127	73.105	9.855
-1.741	74.051	10.553
-1.354	67.738	9.872
-0.967	58.545	8.546
-0.580	47.801	6.976
-0.193	42.048	5.954
0.193	43.975	5.526
0.580	50.842	6.032
0.967	61.649	7.886
1.354	69.408	9.518
1.741	71.268	10.510
2.127	66.824	10.449
2.514	57.361	10.152
2.901	49.905	9.334
3.288	50.432	8.179
3.675	58.496	7.267
4.061	70.978	7.132
4.448	85.705	7.015
4.835	93.610	8.576
5.222	93.692	10.037
5.609	84.373	10.764
5.996	74.415	11.912
6.382	69.382	12.188
6.769	72.216	11.616
7.156	84.572	10.850
7.543	104.905	9.857
7.930	122.315	9.965
8.316	130.693	10.912
8.703	127.903	11.890
9.090	117.473	13.619
9.477	102.945	15.011
9.864	92.058	nan
10.250	90.821	nan
10.637	101.402	nan
11.024	119.238	nan
11.411	139.478	nan
11.798	148.572	nan
12.184	147.535	nan
12.571	136.188	nan
12.958	118.130	nan
13.345	103.074	nan
13.732	96.174	nan
14.119	99.819	nan
14.505	108.570	nan
14.892	118.871	nan
15.279	125.416	nan
15.666	121.820	nan
16.053	107.260	nan
16.439	91.245	nan
16.826	76.288	nan
17.213	69.968	nan
17.600	71.099	nan
17.987	76.741	nan
18.373	80.391	nan
18.760	80.385	nan
19.147	74.508	nan
19.534	63.204	nan
19.921	53.267	nan
20.307	44.975	nan
20.694	44.005	nan
21.081	48.486	nan
21.468	54.712	nan
21.855	60.848	nan
22.241	61.460	nan
22.628	56.513	nan
23.015	49.744	nan
23.402	43.167	nan
23.789	41.779	nan
24.176	47.150	nan
24.562	56.973	nan
24.949	68.584	nan
25.336	74.180	nan
25.723	74.829	nan
26.110	71.602	nan
26.496	66.089	nan
26.883	61.666	nan
27.270	64.169	nan
27.657	73.193	nan
28.044	89.554	nan
28.430	105.135	nan
28.817	114.959	nan
29.204	115.069	nan
29.591	110.402	nan
29.978	104.013	nan
30.364	97.933	nan
30.751	95.833	nan
31.138	103.961	nan
31.525	116.827	nan
31.912	130.350	nan
32.298	134.130	nan
32.685	131.506	nan
33.072	122.614	nan
33.459	108.844	nan
33.846	95.036	nan
34.233	84.986	nan
34.619	80.407	nan
35.006	79.810	nan
35.393	78.844	nan
35.780	76.386	nan
36.167	66.678	nan
36.553	54.315	nan
36.940	41.886	nan
37.327	32.669	nan
37.714	28.057	nan
38.101	28.209	nan
38.487	31.968	nan
38.874	35.791	nan
39.261	37.958	nan
39.648	38.807	nan
40.035	41.228	nan
40.421	46.822	nan
